# Supplementary material for: Escape box and puzzle design as educational methods for engagement and satisfaction of medical student learners in emergency medicine: survey study
Source: BMC Med Educ. 2022 Jul 2;22:518. doi: 10.1186/s12909-022-03585-3 (PMC9250221; doi:10.1186/s12909-022-03585-3)
Supplement: Supplementary file 3 — Additional file 3. Data set. [file 12909_2022_3585_MOESM3_ESM.xlsx]

## Sheet: 2020-2021 Escape Box
StartDate	ResponseId	Q1	Q3	Q4	Q5	Q6	Q7	Q8
Start Date	Response ID	Lecturer (6 = other, 5 = Dr. ***)	The lecturer explained content clearly at the proper level of complexity. (1=below, 2=meets, 3=exceeds,4=clearly outstanding)	The lecturer provided effective instructional materials (e.g. handouts, slides). (1=below, 2=meets, 3=exceeds,4=clearly outstanding)	Effectiveness and value of teaching compared with other sessions. (1=less effective, 2=very good, 3=Top 30% excellent, 4=Top 10% outstanding, 5=Top 1%)	Applicable to my life as a physician? (1= not applicable, 2=some material applicable, 3=mostly relevant, 4=highly relevant, 5=near real)	Level of expertise demonstrated by the teacher: (1=novice, 2=resident, 3=faculty, 4=expert, 5=national expert)	On a scale of 1-10, 10 is the most enjoyable learning experience you have encountered, how would you rate the enjoyment of this session? (1=least enjoyable, 10=most enjoyable)
2020-08-12 13:35:04	R_1QflRcM3Rj6O2hY	6	3	3	4	3	4	9
2020-08-16 16:15:00	R_yDElJhi0sUhKBGh	6	4	4	5	5	5	10
2020-08-26 07:33:57	R_2DMJuTIpi0HjIdI	6	4	4	5	4	4	10
2020-08-26 08:52:48	R_2Qh1AjvC8ZsDut7	6	4	4	5	4	4	10
2020-08-26 15:34:10	R_1LBj21oCaMBxnyt	6	3	3	4	4	4	10
2020-08-29 10:15:37	R_1ezu60xHH92ORUU	6	4	4	4	4	4	10
2020-09-04 08:05:42	R_3e5gEhvsOmpsi1Z	6	4	4	4	3	4	9
2020-09-04 08:18:16	R_2zr3PYGt9N3cFVU	6	4	4	4	3	4	9
2020-09-04 10:15:57	R_30f5LcQeRCAwweA	5	4	4	5	4	5	9
2020-09-04 14:52:54	R_2e2Vc8buuMQ39sY	6	2	4	3	3	4	9
2020-09-10 14:31:17	R_2qC5InXltBBOJUU	5	4	4	3	4	5	10
2020-09-24 11:03:48	R_yt00kUZVx0Vm6jv	5	3	3	3	4	3	8
2020-09-24 11:30:05	R_10TKbFQM1feMRBJ	6	3	4	4	4	4	10
2020-09-24 12:00:28	R_9Y6s6Z4MTfDoCpX	6	3	3	3	4	3	9
2020-09-24 12:01:48	R_2uPXlpFIGM19N4T	6	4	3	5	4	3	10
2020-10-07 13:34:24	R_2QSVgIqK4k4LJYe	6	3	4	4	4	4	9
2020-10-07 13:35:17	R_1hxNdeSWzwQ43j4	6	3	4	4	4	4	8
2020-10-07 14:01:58	R_3sA472DDJQSy5jq	5	4	4	4	4	4	9
2020-10-07 14:16:51	R_3emn7VXwvlOhUjK	6	2	2	2	3	3	5
2020-10-07 14:44:46	R_DBprb6flz9zcAc9	6	4	4	3	4	3	10
2020-10-08 05:18:57	R_2DMPgXm4LG8WfDn	6	4	4	5	5	3	8
2020-10-07 13:30:22	R_1IurvoEDZ6mab8j	5	4	4	4	4	4	9
2020-10-08 17:29:41	R_2vcXj66W2aVjHBj	6	4	4	4	4	4	9
2020-10-22 11:34:11	R_30nQHXaxXQWmHAr	6	4	4	5	3	3	10
2020-10-23 09:48:26	R_2SlC6CggW45NHpg	6	3	4	4	4	4	9
2020-10-23 09:48:16	R_3ndRjbofp0RUJyF	6	4	4	5	4	4	9
2020-10-23 13:32:35	R_3nvCe2kpVYvbSp5	5	4	4	4	4	4	8
2020-11-04 14:24:58	R_3KDxKUCjiLNLwEK	5	3	2	2	3	4	7
2020-11-04 23:10:59	R_1pWCwRGZ1dAHzBN	5	4	4	5	3	4	10
2020-11-06 10:31:14	R_2rHhDQsiUAWujEb	5	4	4	4	5	4	10
2020-12-01 14:17:36	R_1Isc5qTrZ8VC1d2	6	3	4	3	4	4	8
2020-12-01 17:45:57	R_3KN1iDvPXCf491m	6	4	3	3	4	3	8
2020-12-07 19:22:36	R_2V9XOy2eiNapnA0	6	4	4	5	5	5	10
2021-01-18 15:15:43	R_2CpNyXNtp3x8PK6	5	4	4	5	4	4	9
2021-01-18 12:32:37	R_3n28nr2wgOz1z2S	5	4	4	4	4	4	7
2021-01-18 18:43:52	R_3dFi3IXbSGQb87w	5	3	3	3	4	3	8
2021-01-19 23:15:37	R_3lMqNkjoUawYQxS	5	3	3	2	3	3	6
2021-01-19 23:29:21	R_3EXTJkgJEKsWUK7	5	4	4	4	4	4	10
2021-01-31 09:00:32	R_1GNb6wHNROOe8qD	5	3	3	3	4	4	9
2021-01-31 10:01:19	R_27yDAMX7RHro95p	5	2	2	2	4	3	7
2021-01-31 19:12:30	R_3qIGXM6mEKcQ88O	5	4	4	5	5	5	10
2021-02-24 15:38:16	R_3m2wWOypfEaCYfL	5	3	3	4	4	4	10
2021-02-24 15:51:05	R_2PtyMnGJJLE7c8V	5	4	4	5	4	4	10
2021-02-24 17:10:19	R_1eQsCh96VvAAhL9	5	4	4	5	4	4	8
2021-02-25 07:55:00	R_1i2sGjP2Ii5MTCQ	5	4	4	5	5	5	10
2021-02-28 16:00:28	R_2cuAcdfoAmgPQ09	5	4	4	4	4	4	9
2021-03-10 12:06:41	R_3hteW24iveCzhL3	6	4	4	4	4	4	9
2021-04-11 22:14:04	R_3lLbuasjZ0O7IEX	6	4	4	4	4	4	8
2021-04-21 12:10:20	R_39HpnPDT02OYdYR	6	4	4	4	3	5	8
2021-04-21 13:17:03	R_1gGFtZeXuSp8VGU	6	4	4	4	4	4	9
2021-04-21 20:37:59	R_1jEbcqO15dv4MD9	6	2	2	2	3	3	6
2021-04-21 21:13:52	R_AKFCNZ9o4eyNei5	6	4	4	5	4	3	10
2021-04-22 22:30:32	R_eexNgB3O8PgpdGV	6	4	4	4	4	3	8
2021-04-23 14:16:41	R_3IW5JK2reElkTNE	6	4	4	5	4	4	10
2021-04-23 16:41:46	R_77ebUsYQJpkEsZr	6	3	3	4	3	3	8
2021-04-26 10:07:37	R_20Tg4nQXqZAlGq1	5	3	3	3	3	3	6
2021-05-10 07:38:39	R_3JFxqunM1ot2fYw	6	3	3	3	4	3	7

## Sheet: 2019-2020 Chest Pain
StartDate	ResponseId	Q1	Q3	Q4	Q5	Q6	Q7	Q8
Start Date	Response ID	Lecturer (5= Dr ***, 6=other, 4=***)	The lecturer explained content clearly at the proper level of complexity. (1=below, 2=meets, 3=exceeds,4=clearly outstanding)	The lecturer provided effective instructional materials (e.g. handouts, slides). (1=below, 2=meets, 3=exceeds,4=clearly outstanding)	Effectiveness and value of teaching compared with other sessions. (1=less effective, 2=very good, 3=Top 30% excellent, 4=Top 10% outstanding, 5=Top 1%)	Applicable to my life as a physician? (1= not applicable, 2=some material applicable, 3=mostly relevant, 4=highly relevant, 5=near real)	Level of expertise demonstrated by the teacher: (1=novice, 2=resident, 3=faculty, 4=expert, 5=national expert)	On a scale of 1-10, 10 is the most enjoyable learning experience you have encountered, how would you rate the enjoyment of this session? (1=least enjoyable, 10=most enjoyable)
2019-08-14 13:30:14	R_3qZIYPI6fYXp4JS	5	4	4	4	4	5	7
2019-08-28 15:35:27	R_3oY2K9yKlXVfezS	4	4	4	5	5	5	10
2019-08-28 21:56:32	R_BJ0zGF7Vqo7H3Kp	4	4	4	5	5	5	10
2019-09-11 23:24:05	R_R8l1z71YYrqFzfX	5	3	3	3	3	4	7
2019-09-26 13:02:46	R_3lWYfcoH6KOCE4J	6	3	3	3	3	3	8
2019-09-26 16:12:48	R_2ROKSlqtqPJSykU	6	2	2	3	4	2	8
2019-10-09 14:11:04	R_3k6sJyghJli7rIH	4	4	4	3	4	4	8
2019-10-09 14:30:40	R_2zC8pVArnkZHtJg	4	4	4	5	5	5	10
2019-10-09 14:50:43	R_3MaodEpJjlj7V2l	4	4	3	4	4	4	8
2019-10-09 20:58:39	R_6RUngsW27clK3lv	4	3	2	3	3	3	9
2019-10-11 13:48:29	R_bOreJcp48o54TT3	4	4	4	4	4	4	9
2019-10-15 17:32:58	R_2rPjiYU8zGsuYpi	4	3	3	4	4	4	10
2019-10-23 14:21:14	R_cD9qR03jwnJZTkB	5	3	3	2	4	4	6
2019-10-23 18:14:25	R_308LQmiULMClCKQ	5	2	2	2	4	4	7
2019-10-24 16:12:34	R_3p3Z0Na2rqgTIKi	5	2	2	2	4	3	5
2019-10-25 15:01:10	R_1rigd7w9ogwbEgU	5	4	4	4	5	4	8
2019-11-01 10:23:38	R_3sulgmSMBzf6wih	5	3	3	3	3	3	8
2020-01-08 14:04:01	R_C9syqiL3nAIScmd	6	4	4	3	3	2	8
2020-01-08 14:08:22	R_1odPrnG7D8lAKpq	6	3	4	3	4	3	8
2020-01-22 14:03:32	R_vqUB86OIqycQGKR	5	4	4	4	4	3	8
2020-01-22 15:33:48	R_33asFGwcHanE2BC	5	4	4	5	5	5	10
2020-01-23 07:59:05	R_1I5iz9mQZrs0eJC	5	4	3	4	5	3	9
2020-01-23 19:18:43	R_0TXAXVclVL1yRrz	5	4	4	5	5	4	10
2020-01-28 16:21:22	R_3RsyQi0LWyZqgsJ	5	3	3	3	3	3	9
2020-01-28 19:07:05	R_20T2gbTfIWsvyfS	5	4	4	4	3	3	7
2020-02-05 14:04:40	R_3qWsjipNALksYeg	5	3	3	4	4	4	8
2020-02-05 14:44:12	R_3nfxXSDbXkCjRHP	5	4	4	4	4	4	9
2020-02-05 15:41:17	R_2w7AV8EkQqXfVeZ	5	3	2	3	3	4	7
2020-02-05 16:06:49	R_C82xQdAgFQ64b5f	5	3	3	3	4	4	8
2020-02-05 17:32:32	R_D6S672lo5Bhlp05	5	3	3	4	4	4	8
2020-02-05 18:06:40	R_3ERnDBf2XbRmy0u	5	3	4	4	3	4	7
2020-02-05 22:08:03	R_3j72eZcetNqTra9	5	3	4	3	4	4	8
2020-02-19 20:11:49	R_cOPlWoOn0F7dWlb	5	4	4	4	4	4	8
2020-02-20 11:40:28	R_3GlwzZOWPPw5Czz	5	3	3	4	4	3	7
2020-02-20 15:04:25	R_3jTYpmewIDsw9np	5	4	3	4	4	4	8
2020-02-20 06:42:09	R_3dFc9vuQUTTEsmU	5	4	4	4	4	4	10
2020-02-24 10:06:21	R_1jl9ae8N0f139LK	5	4	4	4	4	4	8
2020-02-26 13:08:46	R_3lSvABi048KJBTM	5	3	3	3	5	3	8
2020-02-26 13:53:22	R_1n9OSs73ZqC78cM	5	4	3	4	5	4	9
2020-03-04 14:14:11	R_1JVq0E9ZwJYI3r2	6	4	4	5	5	5	10
2020-03-04 15:26:55	R_3koCO6RWfTvVX39	6	3	3	3	4	3	7
2020-03-04 15:46:42	R_2XcAu93tW8z5gze	6	3	3	3	4	4	7
2020-03-04 17:25:54	R_3mZogz2hhXB1yy5	6	3	3	4	4	2	9
2020-03-04 16:43:30	R_6DMMpy6Vs76dryN	6	4	4	5	5	5	10
2020-03-06 10:17:08	R_2xEnZIUb9qQ7kXx	6	3	3	3	4	4	9
2020-03-10 20:00:03	R_zTLI8XcGq5gcw1P	6	4	3	4	4	3	10
2020-03-18 15:00:03	R_122VgCizsPeNGpl	5	4	4	4	4	4	9
2020-03-18 15:00:46	R_2di50ZDIbl7RTK9	5	4	4	4	3	5	9
2020-03-18 15:00:36	R_Z2HJa7aAHy4bq2B	5	4	4	4	4	3	8
2020-03-18 15:04:11	R_2VOomhnEbDmxoQI	5	4	4	5	5	4	9
2020-03-22 18:15:08	R_27vvcg7iRZ45Dnf	5	4	2	4	4	4	9
2020-04-15 14:02:52	R_tRPpHMyYuP2RLS9	5	4	4	5	5	5	10
2020-04-15 14:21:36	R_ZsIZ8EGEE1w4lP3	5	2	2	2	3	3	4
2020-04-16 10:18:04	R_117uny449G6AMgt	5	4	4	4	4	4	8
2020-04-26 17:09:01	R_3Ja6INV3kwhGBm7	5	2	2	2	3	3	7
2020-04-29 14:02:07	R_2Vdn7hsK3i0iQ3g	5	3	3	4	4	4	8
2020-04-29 14:26:39	R_2scJJcCN9BoTKDk	5	4	4	5	5	5	10
2020-04-29 14:28:32	R_1jJVfuaGOYdLulf	5	2	1	2	2	3	3
2020-04-29 14:53:21	R_2vbP8q1aEgRAcJH	5	4	4	5	4	5	10
2020-04-29 18:44:28	R_2YG6So0elPlgqYQ	5	4	4	4	4	4	9
2020-04-30 20:14:47	R_3Dwny5H6HFX7lDf	5	4	4	4	4	4	8
2020-05-13 14:05:58	R_26aUJ7oZ39xCVSG	5	4	4	4	4	4	9
2020-05-13 14:07:38	R_3g5uGKXhwtPoTcD	5	4	4	4	4	4	10
2020-05-13 22:26:43	R_1dcP6VBVafSdclv	5	4	4	4	4	4	8

## Sheet: 2019-2020 Abdominal Pain
StartDate	ResponseId	Q1	Q3	Q4	Q5	Q6	Q7	Q8
Start Date	Response ID	Lecturer (5= Dr ***, 6=other, 4 = ***)	The lecturer explained content clearly at the proper level of complexity. (1=below, 2=meets, 3=exceeds,4=clearly outstanding)	The lecturer provided effective instructional materials (e.g. handouts, slides). (1=below, 2=meets, 3=exceeds,4=clearly outstanding)	Effectiveness and value of teaching compared with other sessions. (1=less effective, 2=very good, 3=Top 30% excellent, 4=Top 10% outstanding, 5=Top 1%)	Applicable to my life as a physician? (1= not applicable, 2=some material applicable, 3=mostly relevant, 4=highly relevant, 5=near real)	Level of expertise demonstrated by the teacher: (1=novice, 2=resident, 3=faculty, 4=expert, 5=national expert)	On a scale of 1-10, 10 is the most enjoyable learning experience you have encountered, how would you rate the enjoyment of this session? (1=least enjoyable, 10=most enjoyable)
2019-08-21 21:32:33	R_3z6xp7w6c2pyNyx	5	3	3	4	4	4	10
2019-09-05 11:46:18	R_sSU4E8YlkUPrL3j	5	4	4	5	5	5	10
2019-09-18 14:31:21	R_1gkdu00mOSp0Rxl	6	4	4	3	3	3	7
2019-09-19 07:38:07	R_3kcgVKrj8sXteVT	6	3	3	3	4	4	7
2019-10-02 14:09:45	R_1eDFV3dmniT1cUI	6	4	4	4	4	4	9
2019-10-02 14:33:06	R_1NyPKXd5kjnury8	6	3	3	3	4	2	7
2019-10-16 14:01:50	R_1Nw98fLjTN0fWDR	4	3	3	3	4	3	7
2019-10-16 15:01:36	R_28BNobIgIgRNcno	4	3	4	5	3	4	8
2019-10-16 16:14:24	R_3KTPUjrcm1dV9Yz	4	4	4	5	5	4	9
2019-10-16 18:31:23	R_sAyGe0HBRbR03Qd	4	4	4	5	5	5	10
2019-10-16 20:40:08	R_pLYjTu2qIW7x4Wt	4	3	3	4	5	4	10
2019-10-30 15:11:09	R_ZLa9JCD59VzSILL	5	2	2	2	3	4	6
2019-10-30 19:46:21	R_2EbriN84erP76Y7	5	2	2	2	2	3	9
2019-11-01 07:53:45	R_2rpUNNJgJDtJply	5	2	2	2	3	3	6
2019-11-01 10:20:00	R_2ByBw5w03chuAJr	5	3	3	3	3	3	8
2019-11-09 15:26:55	R_1ffQX3sFd4GGSmZ	5	3	3	3	4	3	8
2020-01-15 16:15:54	R_2mZimwll3F0JzFL	5	4	3	4	4	3	8
2020-01-15 16:32:04	R_2E5cjLmUDSrLAfn	5	4	4	4	5	4	9
2020-01-29 14:07:24	R_vMHmucd2kmCUpBD	5	4	3	4	5	3	8
2020-01-29 19:05:09	R_881zm1HetfPGd3P	5	4	4	5	5	5	10
2020-01-30 07:49:42	R_2D5YD2d90QyPYzj	5	3	3	4	5	4	9
2020-02-09 20:23:00	R_1qhaXke4XM1GoOm	5	3	2	2	3	4	6
2020-02-12 15:11:22	R_VUUdTiZHfdUvFM5	6	2	1	1	3	2	5
2020-02-13 08:21:10	R_3jeAuB2G7zGMLx1	6	4	4	4	5	5	10
2020-02-13 21:22:22	R_BQCahLukmue4IKt	6	2	2	1	1	2	1
2020-02-26 14:02:51	R_3MuKIMRYywqblyS	5	4	3	4	5	4	9
2020-02-27 11:31:03	R_2w4PRnECbiYlspJ	5	2	2	2	3	3	6
2020-03-11 16:17:22	R_3HM8scv3UfSZjJH	6	4	4	5	5	5	10
2020-03-15 12:08:08	R_3g0pTito7puMFtK	6	3	3	3	4	3	8
2020-03-16 13:16:24	R_2bT5KhDic5Fwqmj	6	4	3	4	4	3	8
2020-03-25 14:01:57	R_2cuy6MtPzJUDfvS	5	3	2	3	4	3	10
2020-03-25 14:10:39	R_3DveQsCg0qc6hhq	5	4	3	4	5	5	9
2020-03-25 14:14:26	R_33x4g7bb90fyK14	5	3	3	4	4	4	9
2020-03-25 14:16:07	R_AurNvx8lsYRQruh	5	4	4	4	4	5	9
2020-03-25 14:17:55	R_USj0YuTjBZovR3X	5	3	3	3	4	3	7
2020-03-26 09:59:30	R_sgRWbXerJ4x61lT	5	4	3	4	4	4	9
2020-03-26 17:49:51	R_YX4aJERpDexrHkR	5	3	3	4	4	4	10
2020-04-22 14:01:38	R_3lyjphmDypZwp2Y	5	4	4	4	4	3	6
2020-04-22 20:33:52	R_x5Gbe1NoWZQ83Lz	5	4	4	5	5	5	10
2020-04-26 17:07:12	R_rrLFJDXtrjwRX5n	5	2	2	2	3	3	6
2020-05-06 14:01:17	R_qxDf72XVnuB70EF	5	2	2	3	3	3	7
2020-05-06 14:08:21	R_0AsrXYuFWtyYXbX	5	4	4	5	5	5	10
2020-05-06 14:34:50	R_3nA8oZLOYU0Gz37	5	3	3	4	4	4	9
2020-05-07 09:27:55	R_3kLArC03zEPtxNj	5	4	4	5	5	5	10
2020-05-12 09:35:41	R_5gNxKy6GPQu1BYZ	5	2	2	2	2	3	4
2020-05-20 14:03:22	R_31N3QBbijsGbYhx	6	4	4	4	4	4	9
2020-05-20 14:03:43	R_DiT8wl2xUpIgkTL	6	4	4	4	4	4	8
2020-05-20 14:30:39	R_2QDsmwcopQo3Bpv	6	3	3	4	4	4	10
2020-05-20 18:31:30	R_1JOrsH8A20lh5Ge	5	2	2	2	3	3	8

## Sheet: 2019-2020 Clerkship Eval
5/25/2019 - 5/30/2020	Average	Minimum	Maximum	Mode	Standard Deviation
Clarity of clerkship educational objectives	3.51	1	4	4	0.58		N = 87
Overall growth of your clinical competence and knowledge	3.51	1	4	4	0.58
Clarity and helpfulness of orientation	3.47	1	4	4	0.58
Clarity and fairness of the evaluation/grading process	3.4	2	4	3	0.56
Overall quality of conferences, seminars, and rounds	3.49	1	4	4	0.64
Overall quality of faculty role modeling and clinical teaching	3.55	1	4	4	0.6
Overall quality of resident role modeling and clinical teaching	3.59	1	4	4	0.6
Quality and quantity of ongoing, informal feedback	3.4	1	4	3	0.58
Quality of mid-clerkship feedback	3.31	1	4	3	0.65
Faculty, residents, students, and other members of the team treat each other professionally and with respect	3.66	2	4	4	0.5
Nurses and ancillary staff consistently treat students professionally and with respect	3.54	2	4	4	0.54
Organization, accessibility, and effectiveness of clerkship director	3.57	1	4	4	0.6
Organization, accessibility, and effectiveness of clerkship coordinator	3.62	2	4	4	0.53
Overall quality of the clerkship experience	3.52	1	4	4	0.66
Overall quality of teaching in the clerkship	3.57	1	4	4	0.62

## Sheet: 2020-2021 Clerkship Eval
5/25/2020 - 5/31/2021	Average	Minimum	Maximum	Mode	Standard Deviation
Clarity of clerkship educational objectives	3.57	1	4	4	0.58		N = 89
Overall growth of your clinical competence and knowledge	3.54	1	4	4	0.58
Clarity and helpfulness of orientation	3.49	2	4	4	0.58
Clarity and fairness of the evaluation/grading process	3.47	1	4	4	0.6
Overall quality of conferences, seminars, and rounds	3.61	1	4	4	0.57
Overall quality of faculty role modeling and clinical teaching	3.58	1	4	4	0.58
Overall quality of resident role modeling and clinical teaching	3.61	1	4	4	0.57				2020-2021	N = 89	Average	Minimum	Maximum	Mode	Standard Deviation
Quality and quantity of ongoing, informal feedback	3.51	1	4	4	0.62					Overall quality of conferences, seminars, and rounds	3.61	1	4	4	0.57
Quality of mid-clerkship feedback	3.39	1	4	3	0.59					Overall quality of the clerkship experience	3.52	1	4	4	0.58
Faculty, residents, students, and other members of the team treat each other professionally and with respect	3.66	1	4	4	0.54					Overall quality of teaching in the clerkship	3.57	1	4	4	0.58
Nurses and ancillary staff consistently treat students professionally and with respect	3.58	1	4	4	0.56				2019-2020	N = 87	Average	Minimum	Maximum	Mode	Standard Deviation
Organization, accessibility, and effectiveness of clerkship director	3.67	1	4	4	0.54					Overall quality of conferences, seminars, and rounds	3.49	1	4	4	0.64
Organization, accessibility, and effectiveness of clerkship coordinator	3.59	1	4	4	0.67					Overall quality of the clerkship experience	3.52	1	4	4	0.66
Overall quality of the clerkship experience	3.52	1	4	4	0.58					Overall quality of teaching in the clerkship	3.57	1	4	4	0.62
Overall quality of teaching in the clerkship	3.57	1	4	4	0.58
